# Supplementary material for: Anti-Quorum Sensing and Anti-Biofilm Activity of Pelargonium × hortorum Root Extract against Pseudomonas aeruginosa: Combinatorial Effect of Catechin and Gallic Acid
Source: Molecules. 2022 Nov 14;27(22):7841. doi: 10.3390/molecules27227841 (PMC9695561; doi:10.3390/molecules27227841)
Supplement: Supplementary file 1 [file molecules-27-07841-s001.zip]

Archive with 1 entries (1 files):
- molecules-1998735-supplementary.pdf
